# Supplementary material for: Factors Associated with Response to Systemic Corticosteroids in Active Ulcerative Colitis: Results from a Prospective, Multicenter Trial
Source: J Clin Med. 2023 Jul 24;12(14):4853. doi: 10.3390/jcm12144853 (PMC10382050; doi:10.3390/jcm12144853)
Supplement: Supplementary file 1 [file jcm-12-04853-s001.zip]

Archive with 1 entries (1 files):
- jcm-2482132-supplementary.pdf
